# Supplementary material for: The Expression of Trace Amine-Associated Receptors (TAARs) in Breast Cancer Is Coincident with the Expression of Neuroactive Ligand–Receptor Systems and Depends on Tumor Intrinsic Subtype
Source: Biomolecules. 2023 Sep 7;13(9):1361. doi: 10.3390/biom13091361 (PMC10526748; doi:10.3390/biom13091361)
Supplement: Supplementary file 1 [file biomolecules-13-01361-s001.zip]

Archive with 3 entries (3 files):
- Supplementary S1.pdf
- Supplementary S2.html
- Supplementary S3.html
